# Supplementary material for: Clematis vitalba Is a Natural Host of the Novel Ilarvirus, Prunus Virus I
Source: Viruses. 2023 Sep 20;15(9):1964. doi: 10.3390/v15091964 (PMC10536899; doi:10.3390/v15091964)
Supplement: Supplementary file 1 [file viruses-15-01964-s001.zip]

Archive with 3 entries (3 files):
- Salamon et al_Supplementary Figures.pdf
- Salamon et al_Supplementary Material S1.pdf
- Salamon et al_Supplemetary Tables.xlsx
